# Supplementary material for: Inference of Relationships in Population Data Using Identity-by-Descent and Identity-by-State
Source: PLoS Genet. 2011 Sep 22;7(9):e1002287. doi: 10.1371/journal.pgen.1002287 (PMC3178600; doi:10.1371/journal.pgen.1002287)
Supplement: Table S1 — Samples with low genotype rate. Genotype rates for individuals that were removed from PLINK HMM analysis due to low genotype call rate (≤0.980). (TXT) [file pgen.1002287.s004.txt]

Individual ID	Ethic Group	Genotype rate
NA17138	AA	0.966
NA17626	MEX	0.968
NA17182	AA	0.969
NA17132	AA	0.971
NA17235	CAU	0.974
NA17188	AA	0.974
NA17847	CHI	0.975
NA17255	CAU	0.975
NA17687	MEX	0.976
NA17450	MEX	0.977
NA17747	CHI	0.977
NA17119	AA	0.977
NA17215	CAU	0.978
NA17269	CAU	0.978
NA17220	CAU	0.978
NA17287	CAU	0.978
NA17286	CAU	0.978
NA17159	AA	0.979
NA17749	CHI	0.979
NA17249	CAU	0.979
NA17205	CAU	0.979
NA17792	CHI	0.98
