# Supplementary material for: Inference of Relationships in Population Data Using Identity-by-Descent and Identity-by-State
Source: PLoS Genet. 2011 Sep 22;7(9):e1002287. doi: 10.1371/journal.pgen.1002287 (PMC3178600; doi:10.1371/journal.pgen.1002287)
Supplement: Table S2 — Quality control information for each ethnic group. Quality control was performed using PLINK to remove individuals with ≤98% genotype call rate, SNPs that failed a HWE (p <0.0001), SNPs that had ≤99% genotype call rate, and SNPS with a MAF ≤0.01. The first MEX, CHI, CAU, and AA columns represent the quality control measures in which individuals with low genotyping rates were removed. The second MEX, CHI, CAU, and AA columns represent the quality control measures in which individuals with low genotyping rates were not removed. (TXT) [file pgen.1002287.s005.txt]

	MEX	CHI	CAU	AA	MEX	CHI	CAU	AA
Individuals removed	3	4	9	6	na	na	na	na
Failed HWE SNPs	628	569	1065	715	643	591	1142	740
failed genotype SNPs	1	4	3	2	3	5	5	5
Failed MAF SNPs	82324	193307	18423	129048	80775	189935	16673	124525
Remaining SNPs	789290	678366	852754	742479	790822	681716	854426	746974
Pairwise comparisons	4656	4560	4095	4371	4950	4950	4950	4950
